# Supplementary material for: Genome-Based Reclassification of [Bizionia] algoritergicola Bowman and Nichols 2005 as Algorimicrobium algoritergicola gen. nov., comb. nov. and description of Algorimicrobium bowmanii sp. nov
Source: Microorganisms. 2025 Dec 21;14(1):24. doi: 10.3390/microorganisms14010024 (PMC12843772; doi:10.3390/microorganisms14010024)
Supplement: Supplementary file 1 [file microorganisms-14-00024-s001.zip]

Archive with 1 entries (1 files):
- microorganisms-4042490-supplementary.pdf
